# Supplementary material for: Metallomic analysis of brain tissues distinguishes between cases of dementia with Lewy bodies, Alzheimer’s disease, and Parkinson’s disease dementia
Source: Front Neurosci. 2024 Jun 26;18:1412356. doi: 10.3389/fnins.2024.1412356 (PMC11233441; doi:10.3389/fnins.2024.1412356)
Supplement: Supplementary file 1 [file Data_Sheet_1.zip]

Archive with 2 entries (2 files):
- Supplementary Material A.DOCX
- Supplementary Material B.XLSX
