# Supplementary material for: Metallomic analysis of brain tissues distinguishes between cases of dementia with Lewy bodies, Alzheimer’s disease, and Parkinson’s disease dementia
Source: Front Neurosci. 2024 Jun 26;18:1412356. doi: 10.3389/fnins.2024.1412356 (PMC11233441; doi:10.3389/fnins.2024.1412356)
Supplement: Supplementary file 1 [file Data_Sheet_1.zip › Supplementary Material B.XLSX]

## Sheet: HP Results
				23 Na [ He ]	24 Mg [ He ]	39 K [ He ]	44 Ca [ He ]	55 Mn [ He ]	56 Fe [ He ]	63 Cu [ He ]	66 Zn [ He ]	78 Se [ HEHe ]
	Comment	Class	Sample Weight	Conc. [ mmol/kg ]	Conc. [ mmol/kg ]	Conc. [ mmol/kg ]	Conc. [ mmol/kg ]	Conc. [ umol/kg ]	Conc. [ mmol/kg ]	Conc. [ umol/kg ]	Conc. [ mmol/kg ]	Conc. [ umol/kg ]
	5759	C	10.3	306.778	23.5588	260.21	10.5508	18.8179	3.82413	318.843	1925.51	11.5408
	11691	C	9.4	303.012	25.362	313.912	14.0052	35.3881	3.41521	208.854	879.375	12.2689
	2109	C	8.6	499.897	28.2752	338.251	13.9854	31.5429	4.14976	368.539	1195.58	14.2306
	10847	C	11.9	258.18	23.5524	296.004	10.3606	18.48	3.86659	228.216	790.968	12.6112
	15560	C	7.6	340.178	29.5553	417.977	6.85758	29.2976	3.57139	313.757	1877.07	15.1053
	12210	C	9.9	315.342	26.5213	268.569	18.5943	34.7891	4.58318	204.749	2262.84	17.6897
	19433	C	7.1	434.711	32.374	410.904	8.04214	30.6399	3.85131	304.144	1443.42	18.5781
	7379	C	9.3	413.308	30.1551	305.745	16.3417	23.9727	3.30225	332.336	1584.82	13.4316
	1558	C	8.4	381.357	29.1221	357.578	10.9263	30.5143	3.6604	281.219	1117.07	15.0863
	18780	C	7.8	598.848	29.6917	310.458	11.7049	24.3632	4.07764	354.547	1608.19	15.2097
	3482	C	9.8	497.582	24.6347	326.11	9.42847	21.5264	3.97451	321.271	1000.37	12.1234
	3484	C	10.5	343.729	24.3792	309.151	5.54558	17.2379	3.33262	407.508	981.807	12.6663
	5931	C	10.6	266.941	24.9067	356.88	11.1951	18.6286	3.35293	298.114	1155.53	13.3603
	1990	C	6.1	689.434	35.9039	361.045	15.3194	44.0987	3.19293	430.967	2151.46	14.8325
	1166	DLB	8.8	647.48	29.8727	288.478	11.2974	28.8404	5.45826	361.944	2163.74	17.3722
	1322	DLB	10.1	378.721	26.3831	371.267	7.71298	20.7711	5.06736	286.431	1333.02	13.9143
	1446	DLB	9	438.466	28.5841	304.786	10.1907	24.487	3.58847	211.475	1415.07	13.5365
	2106	DLB	9.1	334.176	24.5992	301.981	6.75241	14.1889	5.65725	215.872	1030.02	14.8119
	5850	DLB	10.3	328.059	26.5096	336.379	7.19287	22.8121	3.15369	334.796	1149.85	13.3914
	13445	DLB	8	462.906	35.6089	443.761	11.1095	32.2997	3.70801	265.27	1519.07	14.2847
	15905	DLB	8.8	715.066	24.4657	188.348	10.1925	22.1913	2.79224	107.032	1130.87	10.0109
	18254	DLB	7.5	622.992	34.6924	361.829	10.5745	29.4959	3.61217	213.256	1386.84	15.8986
	2750	DLB	8.3	300.08	29.6198	432.671	6.10744	41.6429	31.5727	356.163	1249.88	12.4598
	3988	DLB	8.7	644.346	23.5154	236.202	9.03298	25.2363	6.85838	339.895	1310.41	13.4823
	4204	DLB	10.4	414.005	23.5271	280.894	4.89273	24.9912	2.1006	182.281	1430.67	12.122
	4267	DLB	7.5	563.571	33.3751	493.344	7.13811	22.9986	4.74339	385.429	1818.83	20.6072
	4365	DLB	7.1	595.141	37.4763	403.744	9.55087	30.8504	6.29372	307.375	1567.38	20.343
	5398	DLB	10.2	387.481	24.0772	304.692	5.25017	29.522	3.23562	303.16	1366.18	12.8746
	5863	DLB	7.6	563.488	28.3432	298.668	7.04773	33.1961	3.6296	128.717	2169.29	16.5287
			AVG C	403.521	27.7138	330.914	11.6327	27.0927	3.72535	312.362	1426.72	14.1953
			AVG HD	493.065	28.71	336.47	8.26953	26.9016	4.27848	266.606	1469.41	14.7759
			SD C	128.362	3.6624	46.6308	3.68452	7.97007	0.3949	67.4782	483.616	2.06911
			SD HD	135.574	4.66602	81.8419	2.13638	6.46201	1.4093	86.4747	341.205	2.93877
			CI C	74.1137	2.1146	26.9238	2.12738	4.60178	0.228009	38.9608	279.231	1.19467
			CI HD	75.0785	2.58395	45.3225	1.18309	3.57854	0.813708	47.8881	188.953	1.62744
			T.TEST	0.0787852	0.526569	0.822885	0.00725781	0.944263	0.177715	0.122881	0.787317	0.541927
			Sig.	NS	NS	NS	**	NS	NS	NS	NS	NS
			M-W U TEST	0.08	0.8	0.9	0.009	0.9	0.6	0.3	0.7	0.6
			Sig.	NS	NS	NS	**	NS	NS	NS	NS	NS
			Samples marked in red were removed from analysis as outliers

## Sheet: HP Blanks
		23 Na [ He ]	24 Mg [ He ]	39 K [ He ]	44 Ca [ He ]	55 Mn [ He ]	56 Fe [ He ]	63 Cu [ He ]	66 Zn [ He ]	78 Se [ HEHe ]
	Comment	Conc. [ ug/l ]	Conc. [ ug/l ]	Conc. [ ug/l ]	Conc. [ ug/l ]	Conc. [ ug/l ]	Conc. [ ug/l ]	Conc. [ ug/l ]	Conc. [ ug/l ]	Conc. [ ug/l ]
	Rinse
	Blank	0	0	0	0	0	0	0	0	0
	0.5ug/L	52.3858	48.2524	49.6672	47.6327	0.530506	49.9428	0.512496	0.517089	0.516115
	1ug/L	128.649	99.9758	96.8515	94.7857	0.996083	107.785	1.04502	1.04066	1.09621
	2ug/L	222.159	195.682	188.897	212.446	1.98059	205.269	2.13573	2.00904	2.02755
	5ug/L	510.055	504.484	483.603	514.955	5.23495	527.44	5.23019	5.28719	5.14729
	10ug/L	1009.55	1005.92	963.551	1051.68	10.2072	1038.4	10.4964	10.236	10.1853
	20ug/L	2033.02	1928.23	1867.21	1910.13	19.7873	1989.15	20.0228	20.2297	20.0963
	50ug/L	5116.61	5167.79	4813.81	5090.71	51.0819	5099.29	50.9946	52.1621	51.2063
	100ug/L	9932.89	9929.74	10124.4	9966.52	99.4694	9947.13	99.4338	98.8344	99.3501
	HP1	7267.58	582.374	10452.7	478.16	1.06603	220.576	21.3466	130.896	0.92719
	HP2	6551.11	572.167	11508	579.256	1.82956	179.777	12.761	54.5564	0.899559
	HP3	9887.96	583.601	11344.9	529.207	1.49198	199.852	20.6014	67.8611	0.954588
	HP4	7066.39	672.657	13737.5	542.48	1.20951	257.67	17.6525	62.1226	1.17057
	HP5	5946.31	539.088	12388.8	229.317	1.22464	151.999	15.4996	94.154	0.895444
	HP6	7180.33	630.147	10369.4	809.966	1.89427	254.092	13.1756	147.854	1.366
	HP7	7098.82	551.653	11377.9	251.236	1.19649	153.128	14.0362	67.6388	1.02885
	HP8	8840.66	673.061	11089.4	668.703	1.22621	171.981	20.0897	97.2762	0.97433
	HP9	7367.82	587.101	11714.2	403.835	1.40976	172.185	15.3546	61.9304	0.988457
	HP10	10743.3	555.83	9444.12	401.711	1.04518	178.111	17.9755	82.7896	0.92536
	HP11	13105	630.912	9900.58	437.437	1.39587	268.983	20.7032	125.67	1.19243
	HP12	8797.7	639.525	14624.2	342.765	1.15383	286.61	18.8042	88.8592	1.09617
	HP13	9076.25	617.418	10698	403.552	1.21211	180.859	12.3713	84.0554	0.950266
	HP14	6994.31	537.247	10717.3	270.367	0.710155	288.294	12.7689	61.8629	1.05135
	HP15	7771.72	655.317	13512.3	325.981	1.29231	181.905	22.4146	78.1665	1.07586
	HP16	8517.48	683.691	13845.4	391.053	1.42119	166.119	13.794	80.2071	0.891367
	HP17	14472.9	516.716	6464.09	394.654	1.07406	137.601	6.12224	65.6812	0.687151
	HP18	10746.6	624.463	10583.5	348.96	1.21671	151.711	10.3963	68.6488	0.930068
	HP19	5728.53	590.026	14005.6	223.044	1.901	1467.5	19.215	68.4682	0.806645
	HP20	11215.5	579.408	12463.9	406.556	1.16027	218.121	20.4649	64.7042	0.926709
	HP21	8301.06	614.356	12659.7	256.206	0.995488	195.958	27.8124	68.0392	1.03737
	HP22	12893.4	491.001	8014.33	345.783	1.20756	334.14	19.2211	75.2435	0.914911
	HP23	9903	587.237	11393	223.891	1.4295	122.339	12.3222	98.2009	0.983335
	HP24	9721.6	600.752	14430.3	235.558	0.948691	199.222	18.7897	90.0321	1.20552
	HP25	9718.66	638.596	11179.7	298.369	1.20471	250.238	14.1853	73.4473	1.1266
	HP26	9090.3	589.41	12120.6	235.628	1.65618	184.819	20.0995	91.9712	1.0243
	HP27	9849.78	516.98	8852.52	235.676	1.3876	154.476	6.35864	108.812	0.979822
	HP28	6508.02	633.627	14753.4	522.141	1.08605	199.03	20.5401	80.841	1.10463
	HP29	9672.76	525.634	8589.25	411.172	1.47951	109.07	17.0879	86.6178	0.705733
	BLANK	<0.00	0.0738366	8.61299	<0.00	<0.00	<0.00	0.0191406	<0.00	0.0239255
	BLANK	<0.00	<0.00	<0.00	<0.00	0.032265	<0.00	0.50209	1.26063	0.00423739
	Highest blank	<0.00	0.07	8.61	<0.00	0.03	<0.00	0.5	1.26	0.02
	Lowest sample	5728.53	491	6464.09	223.04	0.71	109.07	6.12	54.56	0.69
	Highest blank/lowest sample	<0.00	0.000142566	0.00133197	<0.00	0.0422535	<0.00	0.0816993	0.0230938	0.0289855
	%	<0.00	0.0142566	0.133197	<0.00	4.22535	<0.00	8.16993	2.30938	2.89855

## Sheet: MED Results
				23 Na [ He ]	24 Mg [ He ]	39 K [ He ]	44 Ca [ He ]	55 Mn [ He ]	56 Fe [ He ]	63 Cu [ He ]	66 Zn [ He ]	78 Se [ HEHe ]
	Comment	Class	Sample Weight	Conc. [ mmol/kg ]	Conc. [ mmol/kg ]	Conc. [ mmol/kg ]	Conc. [ mmol/kg ]	Conc. [ umol/kg ]	Conc. [ mmol/kg ]	Conc. [ umol/kg ]	Conc. [ mmol/kg ]	Conc. [ umol/kg ]
	1990	C	13.8	244.955	17.8065	141.398	8.29458	15.9294	0.622308	73.4395	494.123	6.53816
	2109	C	14.8	203.586	18.5724	168.014	5.5759	11.1905	0.893169	137.331	589.929	9.42563
	5759	C	14.2	219.862	18.7452	222.73	9.72343	20.9327	1.62539	319.658	1432.14	12.2247
	6826	C	11.9	268.015	20.512	207.863	6.62336	16.5584	1.10208	153.698	969.506	12.2769
	3482	C	15.3	253.205	18.7429	205.238	3.81566	12.6228	0.573466	91.5079	572.965	9.49841
	3484	C	13.5	222.165	20.8136	234.596	4.38817	16.663	1.13376	323.535	817.357	12.3109
	5931	C	13.5	251.032	19.9141	225.924	5.40964	16.4034	0.906074	208.068	992.31	11.5917
	11691	C	16.1	212.715	16.7462	156.952	9.77869	15.8018	0.776581	79.4298	531.442	8.60032
	12001	C	11.8	277.758	20.1072	188.294	18.7405	19.0466	0.647524	123.23	838.116	11.8766
	12210	C	12.2	238.055	20.0903	175.387	9.57622	16.7396	0.884556	151.895	904.37	13.9691
	12237	C	7.1	431.605	28.5342	312.973	54.5581	37.0738	1.54276	367.567	1364.2	13.5127
	15560	C	16.3	157.371	18.016	172.257	6.25198	15.838	0.638483	100.294	577.758	9.00123
	15922	C	16.3	168.15	18.3424	161.903	7.35268	13.8913	1.05603	230.994	835.053	10.7647
	16868	C	12.5	249.829	20.8112	232.415	7.33872	18.42	1.03432	143.469	780.199	10.2063
	19433	C	12	223.943	22.8044	243.746	6.13664	19.1262	1.32909	321.328	862.909	11.5725
	1166	DLB	12.1	334.115	22.3851	239.788	8.7522	26.4897	2.04388	517.58	1188.68	14.5639
	1322	DLB	15	204.157	18.6054	233.325	5.05846	16.327	1.2103	197.242	623.831	9.81868
	1446	DLB	15.2	181.164	18.21	234.918	9.25288	14.1155	0.81918	194.182	789.782	9.30076
	2106	DLB	14.3	259.705	19.6784	187.658	9.70114	12.7851	1.04238	144.531	723.481	10.7596
	5850	DLB	19	175.091	12.7768	131.047	4.44448	11.6866	1.04886	157.342	530.556	7.39821
	15905	DLB	14.8	265.727	20.3728	246.595	4.70739	14.9012	1.59741	160.081	835.034	9.99937
	18254	DLB	11.9	288.307	23.1607	253.683	6.20585	15.1884	1.83022	254.251	805.113	10.5667
	2750	DLB	12.9	270.21	21.4192	212.762	4.66761	14.8738	2.81291	212.843	1161.3	10.4633
	3988	DLB	16.2	234.347	17.8613	172.206	11.428	14.4102	0.665515	124.071	499.122	9.22954
	4204	DLB	15.2	254.997	19.7764	194.514	4.80851	12.2316	1.26424	152.527	824.295	11.2436
	4267	DLB	14.9	297.916	18.6224	178.08	5.07924	10.3288	1.09516	198.798	740.225	10.8441
	4365	DLB	13.5	259.19	18.7317	180.02	5.16592	13.5379	0.807631	54.5412	525.964	8.32806
	5398	DLB	12.5	262.427	20.2177	209.542	4.68052	17.2225	1.21751	440.42	1036.8	13.0275
	5863	DLB	13.2	269.976	19.1303	195.513	4.29593	13.514	1.27626	122.23	696.514	11.8401
			AVG C	227.903	20.0372	203.313	6.94351	16.3688	0.984373	188.363	837.492	10.8913
			AVG HD	254.095	19.3534	204.975	6.30344	13.9325	1.2245	209.331	784.336	10.5274
			SD C	34.6683	2.79746	44.1685	1.97092	2.59962	0.325792	100.397	279.224	2.00583
			SD HD	43.6006	2.45481	34.5104	2.39279	1.8884	0.399283	124.748	219.37	1.83007
			CI C	20.0169	1.54918	24.4597	1.19102	1.50098	0.180417	55.598	154.629	1.11079
			CI HD	25.1742	1.41737	19.9257	1.38156	1.14115	0.241284	72.0273	126.66	1.05665
			T.TEST	0.0908823	0.489465	0.910611	0.453973	0.00999889	0.0975004	0.623878	0.572168	0.613586
			Sig.	NS	NS	NS	NS	**	NS	NS	NS	NS
			M-W U TEST	0.04	0.9	0.5	0.2	0.0107	0.09	0.5	0.5	0.5
			Sig.	*	NS	NS	NS	*	NS	NS	NS	NS
			Samples marked in red were removed from analysis as outliers

## Sheet: MED Blanks
		23 Na [ He ]	24 Mg [ He ]	39 K [ He ]	44 Ca [ He ]	55 Mn [ He ]	56 Fe [ He ]	63 Cu [ He ]	66 Zn [ He ]	78 Se [ HEHe ]
	Comment	Conc. [ ug/l ]	Conc. [ ug/l ]	Conc. [ ug/l ]	Conc. [ ug/l ]	Conc. [ ug/l ]	Conc. [ ug/l ]	Conc. [ ug/l ]	Conc. [ ug/l ]	Conc. [ ug/l ]
	Rinse
	Blank	0	0	0	0	0	0	0	0	0
	0.5ug/L	50.0394	47.7561	40.1008	51.2747	0.49983	49.6051	0.523403	0.482963	0.48819
	1ug/L	97.5617	98.1257	91.3626	99.2518	1.00707	100.765	1.02536	1.06247	1.09657
	2ug/L	210.63	195.432	185.978	210.754	2.04394	205.918	2.09172	1.98376	2.02998
	5ug/L	473.489	483.156	466.664	504.774	4.97759	509.089	5.17048	4.98345	5.00648
	10ug/L	956.951	951.855	902.814	951.002	9.78239	981.856	10.1381	9.98962	9.97219
	20ug/L	1964.13	1914.03	1829.98	1973.98	19.4497	1970.4	20.1354	20.4827	20.0258
	50ug/L	4871.16	4992.18	4642.01	4848.68	49.2243	4914.16	49.6103	51.2339	50.5159
	100ug/L	10077	10026.9	10224.8	10085.3	100.52	10050.1	100.143	99.2882	99.7378
	MED1	9298.42	650.063	11315.6	465.967	1.76289	138.493	40.7077	94.9282	1.37454
	MED2	7043.4	669.796	13649.5	333.858	1.34698	101.665	19.2311	61.7592	1.14879
	MED3	6333.49	664.302	13925.9	618.833	1.18006	69.7286	19.1851	79.2309	1.1027
	MED4	8541.69	675.362	10465.7	610.396	1.00555	83.4736	13.4342	68.2821	1.20013
	MED5	7651.49	582.623	9710.57	371.559	1.22124	111.599	19.4317	66.5318	1.09641
	MED7	9045.35	723.641	14233.5	306.546	1.21296	132.393	15.3998	81.5662	1.15433
	MED8	7890.97	661.469	11773.4	324.938	0.994082	121.966	19.6663	63.2336	0.980803
	MED9	7774.88	589.753	7610.03	503.647	1.20904	48.092	6.58752	45.0048	0.703768
	MED10	6930.06	659.691	9697.76	363.102	0.910904	74.0258	13.2112	57.6243	1.08809
	MED11	7180.71	638.837	12334.8	607.52	1.63485	129.251	29.5044	134.22	1.35401
	MED12	7335.56	585.822	9646.91	346.799	1.08375	73.4425	11.8886	76.145	1.13954
	MED13	8017.14	663.138	10704.1	264.933	1.0553	203.205	17.8469	98.8734	1.05282
	MED14	8910.3	688.239	12246.5	256.87	1.06221	49.1345	9.10046	57.858	1.13354
	MED15	6898.22	674.359	12351.5	260.657	1.23723	85.7126	28.3902	72.8265	1.29634
	MED16	8731.78	694.449	10880	814.588	1.28395	60.3755	13.0647	53.3661	1.16625
	MED17	8914.68	721.442	11530.8	321.593	1.02256	107.612	15.0697	82.6932	1.33304
	MED18	10209.6	665.938	10348.2	332.995	0.846445	91.3804	19.2536	72.7938	1.2603
	MED19	8047.85	606.906	9478.08	306.856	1.00519	61.0569	4.78599	46.8634	0.876944
	MED20	7544.79	606.53	10215.2	257.429	1.18405	85.2255	35.7841	85.5361	1.27018
	MED21	8196.47	606.048	10065	249.507	0.981115	94.3412	10.4874	60.6803	1.21906
	MED22	7794.55	645.216	11894.9	321.333	1.21795	68.4992	18.258	88.4148	1.2206
	MED23	7876.85	647.074	9855	692.722	1.39925	70.0165	8.31233	56.471	1.08003
	MED24	7538.36	569.436	8665.3	973.006	1.23612	42.7884	9.45177	65.2725	1.09312
	MED25	6679.82	588.243	8344.91	514.051	1.12323	60.4329	12.0453	72.8199	1.3293
	MED26	7048.11	486.223	8666.21	1704.39	1.44773	61.3402	16.9632	63.9262	0.748333
	MED27	5899.84	704.787	10950.3	448.392	1.41988	58.2807	10.6261	62.1552	1.14442
	MED28	6303.96	717.555	10292.2	527.334	1.24535	96.3942	24.4739	89.835	1.36863
	MED29	7182.58	624.336	11330.2	403.629	1.26638	72.4023	11.6569	64.3664	0.995113
	MED30	6180.82	656.767	11407.3	324.015	1.26233	89.3146	25.0635	68.3424	1.08318
	BLANK	0.073947	<0.00	<0.00	6.39172	<0.00	<0.00	<0.00	<0.00	<0.00
	BLANK	<0.00	<0.00	<0.00	<0.00	<0.00	<0.00	<0.00	<0.00	<0.00
	Highest blank	0.07	<0.00	<0.00	6.39	<0.00	<0.00	<0.00	<0.00	<0.00
	Lowest sample	5899.84	486.22	7610.03	249.51	0.85	42.79	4.79	45	0.7
	Highest blank/lowest sample	1.18647e-05	<0.00	<0.00	0.0256102	<0.00	<0.00	<0.00	<0.00	<0.00
	%	0.00118647	<0.00	<0.00	2.56102	<0.00	<0.00	<0.00	<0.00	<0.00

## Sheet: PONS Results
				23 Na [ He ]	24 Mg [ He ]	39 K [ He ]	44 Ca [ He ]	55 Mn [ He ]	56 Fe [ He ]	63 Cu [ He ]	66 Zn [ He ]	78 Se [ HEHe ]
	Comment	Class	Sample Weight	Conc. [ mmol/kg ]	Conc. [ mmol/kg ]	Conc. [ mmol/kg ]	Conc. [ mmol/kg ]	Conc. [ umol/kg ]	Conc. [ mmol/kg ]	Conc. [ umol/kg ]	Conc. [ mmol/kg ]	Conc. [ umol/kg ]
	5759	C	12.7	248.805	19.1068	211.037	8.55691	15.2617	3.10146	258.589	1561.64	9.35989
	6826	C	12.7	224.276	18.7719	232.345	10.3661	26.1927	2.52779	154.585	650.876	9.08095
	10847	C	13.6	316.111	17.8799	213.894	8.8437	19.9463	2.62411	233.047	756.029	8.99875
	11691	C	14.7	209.003	19.0663	239.622	8.38713	14.96	3.1301	184.747	640.307	10.209
	12001	C	14.2	182.067	15.8183	223.706	3.67025	15.6804	1.91145	167.926	1004.63	8.08454
	12210	C	15.9	196.345	16.5133	167.222	11.5776	21.6611	2.85368	127.485	1408.94	11.0143
	15560	C	13.6	226.945	16.9011	214.516	4.19847	15.9958	2.01061	158.781	753.552	9.69886
	15922	C	13	295.674	21.5725	218.725	11.6906	17.1497	2.36238	237.748	1133.76	9.60878
	16868	C	14.6	219.411	16.7552	205.73	6.28635	17.5562	2.10598	161.797	642.699	8.67981
	12237	C	14.9	313.491	15.5433	162.521	6.12738	12.7539	2.1346	185.602	841.871	7.96214
	2109	C	13.5	361.208	17.883	236.732	6.84437	15.6266	2.8852	233.219	726.198	8.80066
	1558	C	13.7	263.442	18.6848	236.94	4.25026	13.2115	2.5542	312.324	752.48	9.70777
	1990	C	14	202.112	18.8579	270.209	8.47631	14.1045	2.53864	225.715	874.903	10.1156
	19433	C	12.8	328.558	17.1105	172.06	7.30064	21.0158	1.52163	205.383	1025.31	7.06864
	1166	DLB	13.2	431.653	19.9152	192.319	7.53163	19.2269	3.63884	241.296	1442.5	11.5814
	1322	DLB	17.7	216.107	15.0547	211.853	4.40119	11.8524	2.89155	163.444	760.651	7.93981
	1446	DLB	16.3	242.098	15.7827	168.286	5.62677	13.5204	1.98137	116.765	781.329	7.47417
	2106	DLB	16.2	187.716	13.8181	169.632	3.79302	7.97031	3.17784	121.262	578.591	8.32025
	5850	DLB	14.2	237.958	19.2288	243.993	5.21737	16.5468	2.28754	242.845	834.043	9.71347
	13445	DLB	12.3	301.077	23.1603	288.625	7.22567	21.0079	2.41171	172.533	988.015	9.29088
	15905	DLB	15.4	408.609	13.9804	107.627	5.82429	12.6808	1.59556	61.1612	646.214	5.72054
	18254	DLB	16.7	279.787	15.5804	162.498	4.74905	13.2467	1.62223	95.7739	622.834	7.14009
			AVG C	256.246	17.8903	214.661	7.61257	17.2226	2.44727	203.353	912.37	9.1707
			AVG HD	288.126	17.0651	193.104	5.54613	14.5065	2.45083	151.885	831.772	8.39758
			SD C	57.0149	1.60141	30.3575	2.5846	3.75462	0.46943	49.7306	286.865	1.02431
			SD HD	88.8481	3.33605	55.3896	1.30792	4.21515	0.736864	65.877	279.589	1.79215
			CI C	32.9194	0.924625	17.5279	1.4923	2.16785	0.271041	28.7136	165.631	0.591417
			CI HD	74.2789	2.789	46.3068	1.09345	3.52395	0.616034	55.0746	233.743	1.49827
			T.TEST	0.381922	0.527389	0.33447	0.0219506	0.153967	0.990423	0.0797985	0.529102	0.28971
			Sig.	NS	NS	NS	**	NS	NS	NS	NS	NS
			M-W U TEST	0.5	0.4	0.3	0.07	0.1	0.9	0.1	0.5	0.2
			Sig.	NS	NS	NS	NS	NS	NS	NS	NS	NS

## Sheet: PONS Blanks
		23 Na [ He ]	24 Mg [ He ]	39 K [ He ]	44 Ca [ He ]	55 Mn [ He ]	56 Fe [ He ]	63 Cu [ He ]	66 Zn [ He ]	78 Se [ HEHe ]
	Comment	Conc. [ ug/l ]	Conc. [ ug/l ]	Conc. [ ug/l ]	Conc. [ ug/l ]	Conc. [ ug/l ]	Conc. [ ug/l ]	Conc. [ ug/l ]	Conc. [ ug/l ]	Conc. [ ug/l ]
	Rinse
	Blank	0	0	0	0	0	0	0	0	0
	0.5ug/L	47.2631	47.9967	42.6684	59.3951	0.48498	50.2002	0.524432	0.445962	0.491606
	1ug/L	100.272	99.1551	96.0093	96.1831	1.00504	102.51	1.06593	0.959929	0.955041
	2ug/L	193.756	194.653	186.582	198.36	2.02653	201.469	2.09156	2.05361	2.03379
	5ug/L	488.935	483.323	465.141	498.481	5.03378	508.872	5.09399	4.74487	4.91599
	10ug/L	989.618	979.585	937.471	984.9	10.1403	1014.87	10.297	10.3368	9.99612
	20ug/L	2045.16	1977.83	1889.71	2024.45	20.2687	2030.33	20.6833	20.7247	19.6932
	50ug/L	5153.06	5223.54	5249.19	5173.51	51.1895	5133.94	51.7932	49.6881	51.361
	100ug/L	9916.17	9895.67	9905.8	9909.97	99.3353	9924.98	98.9297	99.9897	99.3853
	PONS1	8033.41	658.183	14661	362.603	1.79185	268.214	51.7188	79.2121	1.38564
	PONS2	7629.52	767.742	17477	367.535	0.924517	165.423	13.2862	64.7612	1.39231
	PONS3	6951.81	726.592	15087.3	487.717	1.28974	92.7106	8.11836	99.0398	1.36672
	PONS4	8534.03	739.395	15006	516.696	1.10101	151.419	14.5777	70.1295	1.44789
	PONS5	6363.77	638.698	11352.8	499.113	0.925306	101.714	7.83461	50.8441	1.08011
	PONS6	7396.87	639.96	13245.8	380.285	1.82004	182.504	45.432	62.3224	1.02304
	PONS7	8859.91	701.887	12760.2	269.383	0.981715	106.612	7.59686	71.2363	1.06194
	PONS8	5990.44	728.305	14686.6	312.17	0.838121	98.2017	11.9376	38.3903	1.00174
	PONS9	6937.16	627.698	13616.6	417.094	1.21462	78.731	14.7865	60.4917	1.1717
	PONS10	5017.46	611.3	13522.8	281.663	1.01934	81.2552	7.76289	54.254	1.26261
	PONS11	6887.46	618.64	10267.8	406.259	1.14513	125.251	28.5484	51.7851	1.11985
	PONS12	6319.21	688.848	12542.6	527.982	1.24959	118.241	12.2397	78.9527	1.40789
	PONS13	8420.55	635.184	10662.4	411.961	1.32732	48.0874	9.95925	52.6196	1.3739
	PONS14	8047.93	754.91	10699.5	799.247	1.10506	109.922	14.8384	118.943	1.46321
	PONS15	6786.71	658.133	12560	303.244	1.67146	100.66	40.4596	55.4189	1.16067
	PONS16	6771.43	609.83	12111	411.64	1.03317	64.8457	9.43212	51.9128	1.07659
	PONS17	6695.66	706.069	15112.3	305.907	1.54467	179.613	38.9448	72.8899	1.27677
	PONS18	7586.7	668.921	10726.4	305.176	1.04839	70.4721	7.40267	48.1471	1.03522
	PONS19	7123.33	617.338	10003.8	484.975	0.950026	97.8218	9.83447	36.9447	0.891768
	PONS20	5573.72	596.765	12298.6	226.645	1.45566	134.25	31.8644	46.744	1.1904
	PONS21	5301.02	580.5	11668.4	261.634	1.0414	70.3497	16.7482	52.2716	0.92888
	PONS22	5451	608.982	13780.4	249.301	1.27701	80.056	11.5172	64.5422	1.33254
	BLANK	<0.00	0.0738366	8.61299	<0.00	<0.00	<0.00	0.0191406	<0.00	0.0239255
	BLANK	6.39646	0.17962	0.0943265	1.71268	0.00154314	0.842352	0.00633753	<0.00	0.00495397
	Highest blank	6.4	0.18	8.61	1.71	0.002	0.84	0.02	<0.00	0.02
	Lowest sample	5017.46	580.5	10003.8	226.64	0.84	48.09	7.4	36.94	0.89
	Highest blank/lowest sample	0.00127555	0.000310078	0.00086067	0.00754501	0.00238095	0.0174672	0.0027027	<0.00	0.0224719
	%	0.127555	0.0310078	0.086067	0.754501	0.238095	1.74672	0.27027	<0.00	2.24719

## Sheet: MCX Results
				23 Na [ He ]	24 Mg [ He ]	39 K [ He ]	44 Ca [ He ]	55 Mn [ He ]	56 Fe [ He ]	63 Cu [ He ]	66 Zn [ He ]	78 Se [ HEHe ]
	Comment	Class	Sample Weight	Conc. [ mmol/kg ]	Conc. [ mmol/kg ]	Conc. [ mmol/kg ]	Conc. [ mmol/kg ]	Conc. [ umol/kg ]	Conc. [ mmol/kg ]	Conc. [ umol/kg ]	Conc. [ mmol/kg ]	Conc. [ umol/kg ]
	1990	C	11.8	295.999	23.2409	318.578	6.98388	27.6095	4.05893	674.3	1017.11	15.0548
	2109	C	9.1	364.526	35.153	492.449	9.1792	18.4719	3.24612	224.619	1078.28	19.6155
	5759	C	8.7	347.417	34.7985	444.659	12.7408	26.9538	1.90293	143.561	1724.83	20.1403
	6826	C	9.9	374.793	31.1193	388.656	11.8617	20.2206	2.73121	226.538	1073.3	18.7502
	10847	C	8.5	325.513	31.3087	342.469	13.3453	19.7926	2.13685	141.803	906.313	16.2912
	11691	C	7.7	417.666	34.6299	441.087	11.2245	42.9762	4.23246	907.732	1226.34	17.0337
	12001	C	10.7	360.013	27.332	305.779	5.72181	16.6816	1.77924	109.229	1008.73	12.724
	12210	C	10.4	250.437	29.1789	362.095	6.8219	14.6525	1.68616	176.592	559.299	12.3489
	15560	C	10	301.616	26.1541	349.144	9.4794	22.0839	1.40591	227.485	916.541	15.0218
	15922	C	8.4	259.703	30.3224	412.784	7.62074	22.0636	1.72736	142.177	978.607	19.2706
	16868	C	8.9	336.466	28.9626	295.818	10.3743	23.394	2.51306	493.49	881.598	16.1315
	18780	C	11.4	241.007	25.1772	282.11	10.526	19.9297	1.85215	165.178	1049.34	15.8332
	19433	C	6.6	554.713	40.1	414.236	14.186	36.5654	1.30107	232.15	1207.98	26.6881
	3482	C	10.6	397.807	23.8552	324.903	6.34644	18.7822	4.88936	296.615	1074.87	15.9782
	3484	C	10.3	289.599	23.0965	311.841	4.4726	21.1578	5.09206	355.796	915.412	14.4911
	5931	C	7.6	426.139	27.0758	468.525	11.7177	26.4542	4.18087	496.295	1409.42	15.8866
	1166	DLB	9.1	384.517	34.5655	301.481	19.9612	22.0791	2.15703	250.86	1980.4	20.6143
	1322	DLB	9.7	304.201	28.2703	332.012	7.10506	31.3301	1.85309	641.706	865.65	15.3407
	1446	DLB	16.1	182.863	15.7823	192.882	5.81084	11.6676	0.719229	90.1302	488.545	8.57297
	2106	DLB	11.9	244.635	24.7223	325.625	5.84237	23.6008	2.69528	503.487	928.06	13.7553
	5850	DLB	8.2	402.264	33.9899	335.408	8.45831	23.246	1.53467	138.887	889.636	16.1855
	13445	DLB	10.6	337.12	22.7088	271.448	8.18989	16.073	6.12438	267.248	897.084	12.9451
	15905	DLB	9.1	697.213	27.4448	354.523	9.60349	24.8258	4.05717	266.35	1478.23	14.8357
	18254	DLB	10.1	383.859	25.42	327.72	9.24401	49.4631	5.16528	256.726	1210.81	15.6397
	2750	DLB	11.3	341.372	20.8802	243.923	21.2426	27.8934	5.21938	125.469	800.573	10.0529
	3988	DLB	9.7	411.576	23.4688	372.504	6.90414	26.3519	5.78972	504.854	1116.24	15.9251
	4204	DLB	11.1	409.15	25.4408	349.09	13.7123	20.1944	5.99797	352.566	1082.37	15.6777
	4267	DLB	7.9	526.672	27.1549	468.136	7.39824	22.9132	4.67003	410.903	1348.5	18.5198
	4365	DLB	8.1	526.4	27.4365	412.216	13.1485	34.0056	4.32334	301.436	1216.11	15.4437
	5398	DLB	10.6	415.881	24.85	370.501	6.72157	20.441	5.42192	359.6	1178.38	16.0447
	5863	DLB	8.7	561.775	27.0351	357.328	7.92883	20.956	5.25255	187.439	1294.81	18.3412
			AVG C	346.463	29.4691	372.196	9.53764	23.6118	2.79598	313.348	1064.25	16.9537
			AVG HD	408.633	25.9447	334.32	10.0848	25.0027	4.0654	310.511	1118.36	15.193
			SD C	79.5553	4.88642	66.3598	2.93421	7.33253	1.29653	223.731	254.682	3.44053
			SD HD	129.351	4.63161	66.1333	4.8565	8.7237	1.79653	155.086	346.278	3.05459
			CI C	42.392	2.60379	35.3606	1.56353	3.90723	0.690872	119.218	135.711	1.83333
			CI HD	71.632	2.5649	36.6234	2.68944	4.83102	0.994887	85.8836	191.763	1.69158
			T.TEST	0.123393	0.0483084	0.122514	0.709953	0.635775	0.0338502	0.967412	0.626216	0.142195
			Sig.	NS	*	NS	NS	NS	*	NS	NS	NS
			M-W U TEST	0.1	0.058	0.3	0.9	0.4	0.03	0.5	0.7	0.2
			Sig.	NS	NS	NS	NS	NS	*	NS	NS	NS

## Sheet: MCX Blanks
		23 Na [ He ]	24 Mg [ He ]	39 K [ He ]	44 Ca [ He ]	55 Mn [ He ]	56 Fe [ He ]	63 Cu [ He ]	66 Zn [ He ]	78 Se [ HEHe ]
	Comment	Conc. [ ug/l ]	Conc. [ ug/l ]	Conc. [ ug/l ]	Conc. [ ug/l ]	Conc. [ ug/l ]	Conc. [ ug/l ]	Conc. [ ug/l ]	Conc. [ ug/l ]	Conc. [ ug/l ]
	Rinse
	Blank	0	0	0	0	0	0	0	0	0
	0.5ug/L	47.2631	47.9967	42.6684	59.3951	0.48498	50.2002	0.524432	0.445962	0.491606
	1ug/L	100.272	99.1551	96.0093	96.1831	1.00504	102.51	1.06593	0.959929	0.955041
	2ug/L	193.756	194.653	186.582	198.36	2.02653	201.469	2.09156	2.05361	2.03379
	5ug/L	488.935	483.323	465.141	498.481	5.03378	508.872	5.09399	4.74487	4.91599
	10ug/L	989.618	979.585	937.471	984.9	10.1403	1014.87	10.297	10.3368	9.99612
	20ug/L	2045.16	1977.83	1889.71	2024.45	20.2687	2030.33	20.6833	20.7247	19.6932
	50ug/L	5153.06	5223.54	5249.19	5173.51	51.1895	5133.94	51.7932	49.6881	51.361
	100ug/L	9916.17	9895.67	9905.8	9909.97	99.3353	9924.98	98.9297	99.9897	99.3853
	MCX1	8033.41	658.183	14661	362.603	1.79185	268.214	51.7188	79.2121	1.38564
	MCX2	7629.52	767.742	17477	367.535	0.924517	165.423	13.2862	64.7612	1.39231
	MCX3	6951.81	726.592	15087.3	487.717	1.28974	92.7106	8.11836	99.0398	1.36672
	MCX4	8534.03	739.395	15006	516.696	1.10101	151.419	14.5777	70.1295	1.44789
	MCX5	6363.77	638.698	11352.8	499.113	0.925306	101.714	7.83461	50.8441	1.08011
	MCX6	7396.87	639.96	13245.8	380.285	1.82004	182.504	45.432	62.3224	1.02304
	MCX7	8859.91	701.887	12760.2	269.383	0.981715	106.612	7.59686	71.2363	1.06194
	MCX8	5990.44	728.305	14686.6	312.17	0.838121	98.2017	11.9376	38.3903	1.00174
	MCX9	6937.16	627.698	13616.6	417.094	1.21462	78.731	14.7865	60.4917	1.1717
	MCX10	5017.46	611.3	13522.8	281.663	1.01934	81.2552	7.76289	54.254	1.26261
	MCX11	6887.46	618.64	10267.8	406.259	1.14513	125.251	28.5484	51.7851	1.11985
	MCX12	6319.21	688.848	12542.6	527.982	1.24959	118.241	12.2397	78.9527	1.40789
	MCX13	8420.55	635.184	10662.4	411.961	1.32732	48.0874	9.95925	52.6196	1.3739
	MCX14	8047.93	754.91	10699.5	799.247	1.10506	109.922	14.8384	118.943	1.46321
	MCX15	6786.71	658.133	12560	303.244	1.67146	100.66	40.4596	55.4189	1.16067
	MCX16	6771.43	609.83	12111	411.64	1.03317	64.8457	9.43212	51.9128	1.07659
	MCX17	6695.66	706.069	15112.3	305.907	1.54467	179.613	38.9448	72.8899	1.27677
	MCX18	7586.7	668.921	10726.4	305.176	1.04839	70.4721	7.40267	48.1471	1.03522
	MCX19	8218.99	577.712	11221.7	381.976	0.937055	363.543	18.4134	62.76	1.0703
	MCX20	14592.7	599.395	12582	384.524	1.24253	206.753	15.7546	88.7823	1.05304
	MCX21	8917.06	616.182	12908.9	410.804	2.74768	292.149	16.854	80.7124	1.2321
	MCX22	8872.25	566.271	10749.7	1056.18	1.73358	330.282	9.21569	59.7068	0.886065
	MCX23	9698.54	606.877	13431.5	295.998	1.095	290.232	20.4367	75.198	1.32108
	MCX24	6860.6	570.947	12526.6	202.698	1.19859	293.71	23.8205	62.2297	1.16421
	MCX25	9182.27	546.353	14091.8	294.669	1.40587	314.498	31.8311	71.4616	1.20489
	MCX26	10445.6	677.744	15112.1	669.71	1.23287	372.834	25.4377	79.2946	1.35738
	MCX27	9569.62	514.857	14423.3	257.163	0.995579	206.602	21.0999	70.311	1.14119
	MCX28	9806.84	533.365	13021.9	468.614	1.51495	196.106	15.8706	65.0133	0.97573
	MCX29	10139.2	632.185	15316.5	313.494	1.19171	321.845	24.7765	82.4393	1.32657
	MCX30	11241.1	564.492	12124.1	303.516	1.00274	255.904	10.5997	74.3479	1.24463
	MCX31	7448.92	493.863	13887.1	391.841	1.10578	177.938	24.517	70.6965	0.941756
	BLANK	6.39646	0.17962	0.0943265	1.71268	0.00154314	0.842352	0.00633753	<0.00	0.00495397
	BLANK	<0.00	0.708688	11.0695	10.0115	0.0660267	0.916544	0.0466655	1.55092	0.00330348
	Highest blank	6.4	0.71	11.07	10.01	0.07	0.92	0.05	1.55	0.00495397
	Lowest sample	5017.46	493.86	10267.8	202.7	0.84	48.09	7.4	38.39	0.89
	Highest blank/lowest sample	0.00127555	0.00143765	0.00107812	0.0493833	0.0833333	0.0191308	0.00675676	0.0403751	0.00556626
	%	0.127555	0.143765	0.107812	4.93833	8.33333	1.91308	0.675676	4.03751	0.556626

## Sheet: CG Results
				23 Na [ He ]	24 Mg [ He ]	39 K [ He ]	44 Ca [ He ]	55 Mn [ He ]	56 Fe [ He ]	63 Cu [ He ]	66 Zn [ He ]	78 Se [ HEHe ]
	Comment	Class	Sample Weight	Conc. [ mmol/kg ]	Conc. [ mmol/kg ]	Conc. [ mmol/kg ]	Conc. [ mmol/kg ]	Conc. [ umol/kg ]	Conc. [ mmol/kg ]	Conc. [ umol/kg ]	Conc. [ mmol/kg ]	Conc. [ umol/kg ]
	1990	C	10.1	362.774	23.4607	294.153	9.91164	21.9264	3.47123	447.669	1168.51	12.2272
	2109	C	9.5	434.038	25.8108	382.937	9.73794	21.6333	4.12828	335.496	1141.64	14.6464
	5759	C	7.8	454.545	29.216	449.408	12.3444	23.6477	2.18134	434.393	1237.03	13.4409
	10847	C	10.6	330.696	24.1389	327.083	7.851	18.6924	3.27382	321.09	990.295	13.4867
	11691	C	8.1	526.144	27.3382	364.429	11.1494	25.8215	2.79956	372.408	1298.39	14.0681
	12001	C	9	397.595	24.8103	330.746	8.58367	22.807	3.01372	345.949	1018.33	15.0296
	12210	C	8.3	447.222	25.5366	343.07	11.538	22.9971	2.87098	290.84	1307.58	16.9467
	15560	C	8.2	442.956	27.877	376.682	14.0305	25.5982	2.35829	380.444	1417.87	14.1641
	15922	C	11.2	259.822	21.9552	275.461	10.6782	17.5133	3.63505	279.853	835.159	13.2842
	16868	C	14.4	201.022	17.9053	241.302	7.15352	16.5595	2.51513	263.589	571.905	9.98
	18780	C	8	563.708	26.3506	322.537	28.2034	21.5903	2.82428	279.277	1976.5	15.1689
	19433	C	6.5	425.798	27.5228	459.816	7.79296	23.0436	2.84855	383.81	1264.2	14.6617
	3482	C	14.4	261.047	21.1972	291.331	4.20989	16.3303	3.72699	305.299	779.27	12.039
	3484	C	10.1	300.419	27.768	385.878	5.68469	20.7246	4.47037	379.874	1052.23	15.1075
	5931	C	8.7	348.118	24.4616	366.693	5.69039	20.7909	4.24701	514.233	1135.45	14.2998
	1166	DLB	11	534.271	24.9807	328.135	7.6594	18.1661	6.24352	462.096	1206.29	14.84
	1322	DLB	8.4	620.856	27.5479	389.594	12.7584	22.0859	4.22403	315.681	1393.49	13.1785
	1446	DLB	8.5	574.379	25.9065	322.296	9.50605	22.1334	2.91637	296.282	1607.86	14.4
	2106	DLB	9.4	556.071	33.2389	313.679	12.3135	23.1986	3.95542	253.43	1301.56	14.4614
	5850	DLB	8.6	478.681	28.6526	381.597	10.0639	23.329	3.23431	304.621	1409.04	14.4783
	13445	DLB	8.3	551.981	26.9324	351.605	10.6798	23.2139	4.06211	338.832	1133.83	12.2528
	15905	DLB	8.1	720.771	26.482	314.659	8.43627	19.9687	4.41465	275.721	1265.44	13.3327
	18254	DLB	7.2	556.203	27.4432	333.072	57.2449	26.5555	5.17041	237.399	1320.31	14.8865
	2750	DLB	9.3	418.969	24.4563	340.863	8.51658	18.4043	4.52329	144.725	1107.87	10.4152
	3988	DLB	8.5	474.41	29.4538	323.587	7.64898	20.423	3.94036	350.192	1160.99	15.5857
	4204	DLB	9.5	446.045	25.0273	377.942	6.54073	19.5342	3.16235	297.733	1179.43	13.6332
	4267	DLB	16.6	301.15	20.7488	174.328	5.06935	13.9797	3.07864	169.201	498.351	11.5074
	4365	DLB	11	335.79	23.516	339.718	7.85027	16.06	3.72897	212.191	942.124	12.7736
	5398	DLB	8	509.943	28.5612	452.388	9.37404	29.1503	5.20579	353.308	1210.87	13.8582
	5863	DLB	8.8	454.774	24.4843	309.287	8.65369	22.5836	4.33057	178.832	954.371	13.7866
			AVG C	383.727	25.0233	347.435	9.02545	21.3117	3.22431	355.615	1146.29	13.9034
			AVG HD	502.286	26.4955	336.85	8.93364	21.2524	4.14605	279.35	1179.46	13.5593
			SD C	101.759	2.99773	60.3822	2.8146	2.95329	0.701636	71.0007	321.371	1.63468
			SD HD	106.307	2.93068	59.0062	2.08486	3.85882	0.90776	83.3758	254.157	1.37933
			CI C	56.3521	1.66009	33.4385	1.6251	1.63548	0.388553	39.3189	177.97	0.905255
			CI HD	58.8707	1.62296	32.6765	1.20376	2.13695	0.502701	46.172	140.748	0.763849
			T.TEST	0.00416826	0.184667	0.631046	0.922689	0.962654	0.00444179	0.0118381	0.756353	0.538463
			Sig.	**	NS	NS	NS	NS	**	*	NS	NS
			M-W U TEST	0.004	0.3	0.8	0.9	1	0.004	0.016	0.5	0.5
			Sig.	**	NS	NS	NS	NS	**	*	NS	NS
			Samples marked in red were removed from analysis as outliers

## Sheet: CG Blanks
			23 Na [ He ]	24 Mg [ He ]	39 K [ He ]	44 Ca [ He ]	55 Mn [ He ]	56 Fe [ He ]	63 Cu [ He ]	66 Zn [ He ]	78 Se [ HEHe ]
		Comment	Conc. [ ug/l ]	Conc. [ ug/l ]	Conc. [ ug/l ]	Conc. [ ug/l ]	Conc. [ ug/l ]	Conc. [ ug/l ]	Conc. [ ug/l ]	Conc. [ ug/l ]	Conc. [ ug/l ]
		Rinse
		Blank	0	0	0	0	0	0	0	0	0
		0.5ug/L	48.7494	46.6825	50.1996	21.5885	0.491968	49.394	0.712097	1.93845	0.51598
		1ug/L	105.476	100.542	102.36	77.63	1.27135	109.507	1.23867	1.32859	1.04314
		2ug/L	203.518	205.983	204.89	168.121	2.30468	216.226	2.33224	2.40781	2.04492
		5ug/L	477.793	477.022	451.511	470.594	4.93569	503.474	5.08076	4.95401	4.74612
		10ug/L	991.384	997.001	960.335	1014.32	10.3594	1038.59	10.5273	10.3125	10.3083
		20ug/L	2052.71	1977.7	1888.31	2003.4	20.3434	2029.49	20.6556	20.144	19.9458
		50ug/L	5080.42	5159.37	5084.96	5069.14	50.0546	5026.59	50.9868	56.4189	50.3732
		100ug/L	9951.1	9926.12	9986.13	9965.79	99.8625	9976.36	99.3086	96.7141	99.8047
		HP1	8129.6	787.516	19031.6	372.643	2.3189	310.667	34.4001	79.2876	1.75688
		HP2	5492.01	565.711	12205.3	340.699	1.25017	452.496	37.439	51.6852	1.07292
		HP3	5521.69	611.351	13064.6	286.262	1.4573	743.622	49.3317	85.9772	1.30741
		HP4	5129.72	644.509	13148	196.641	1.35031	510.618	48.3197	83.7884	1.40435
		HP5	5614.96	724.204	14885.9	302.579	1.10726	175.503	32.3384	70.6694	1.15056
		HP6	5175.45	609.699	12032.7	192.544	1.47275	365.574	43.3301	69.8296	1.127
		HP7	5819.87	666.504	12649.7	393.592	2.40434	751.783	40.7271	74.8464	1.54988
		HP8	5530.65	653.16	13685.3	296.678	1.48083	560.98	46.8045	74.9639	1.64644
		HP9	5911.76	724.414	15865.2	239.813	1.68711	208.71	23.7247	54.7897	1.38042
		HP10	4872.04	574.068	12613.1	226.255	1.52921	386.583	38.3676	66.0086	1.25259
		HP11	7314.88	640.948	14235.5	417.093	2.03966	238.533	30.5469	78.8208	1.2334
		HP12	5639.07	724.229	14880.3	527.556	1.45468	169.399	47.0397	168.152	1.40715
		HP13	5900.07	569.601	11643.7	284.677	1.32739	293.291	34.1783	67.3936	1.10801
		HP14	6536.75	718.591	14815.3	227.13	1.35712	1024.4	52.895	93.1827	1.3045
		HP15	7912.65	827.174	17362.7	234.529	1.66447	969.46	66.3022	103.868	1.57265
		HP16	6495.58	588.191	12268.6	300.687	1.33233	157.369	22.7454	55.9353	0.930378
		HP17	7327.5	727.928	17847.9	286.497	1.7884	485.248	39.5765	79.5203	1.34998
		HP18	8735.55	620.08	12666.2	387.596	1.15344	128.907	22.7995	62.9069	0.901765
		HP19	6233.6	596.297	12575	541.471	1.44848	208.535	32.1117	111.323	1.2266
		HP20	5713.77	699.071	14807.3	219.969	1.85503	899.224	58.1555	89.95	3.70911
		HP21	7375.14	733.694	13424.3	287.992	1.40749	575.48	41.7046	98.0338	1.507
		HP22	6853.71	852.66	14557.9	263.248	1.57312	469.266	59.2144	97.708	1.40248
		HP23	8434.84	751.387	16111	275.214	1.17424	431.712	34.5855	92.5304	1.33354
		HP24	7544.13	767.174	16121.2	389.751	1.46755	515.415	46.865	153.039	1.82688
		HP25	7342.96	741.694	14615	330.987	1.38939	167.985	36.9504	68.3528	1.24466
		BLANK	<0.00	<0.00	<0.00	<0.00	0.0187237	<0.00	<0.00	<0.00	<0.00
		BLANK	<0.00	<0.00	<0.00	<0.00	0.0251917	5.94134	0.0619262	<0.00	<0.00
		Highest blank	<0.00	<0.00	<0.00	<0.00	0.03	5.94	0.06	<0.00	<0.00
		Lowest sample	4872.04	565.71	11643.7	192.54	1.11	128.91	22.75	51.69	0.9
		Highest blank/lowest sample	<0.00	<0.00	<0.00	<0.00	0.027027	0.0460787	0.00263736	<0.00	<0.00
		%	<0.00	<0.00	<0.00	<0.00	2.7027	4.60787	0.263736	<0.00	<0.00

[truncated: 10 more sheets: SN Results, SN Blanks, CB Results, CB Blanks, MTG Results, MTG Blanks, PVC Results, PVC Blanks, PUT Results, PUT Blanks]
